# Supplementary material for: Methodological Framework for World Health Organization Estimates of the Global Burden of Foodborne Disease
Source: PLoS One. 2015 Dec 3;10(12):e0142498. doi: 10.1371/journal.pone.0142498 (PMC4668830; doi:10.1371/journal.pone.0142498)
Supplement: S1 File — R package version 0.1.0. (GZ) [file pone.0142498.s003.gz]

Archive with 38 entries (35 files):
- FERG/DESCRIPTION
- FERG/NAMESPACE
- FERG/R
- FERG/R/check-functions.R
- FERG/R/daly-functions.R
- FERG/R/getDALY2.R
- FERG/R/imputation-functions.R
- FERG/R/reporting-functions.R
- FERG/R/results_helper-functions.R
- FERG/R/results_plot-functions.R
- FERG/R/rwmGetClassBreaks.R
- FERG/R/sa-functions.R
- FERG/R/sysdata.rda
- FERG/inst
- FERG/inst/imputation_report.Rnw
- FERG/inst/lognormal.txt
- FERG/inst/lognormal2.txt
- FERG/inst/report.Rnw
- FERG/inst/sa_report.Rnw
- FERG/man
- FERG/man/DALY-helpers.Rd
- FERG/man/DALY-plots.Rd
- FERG/man/DALY-summarize.Rd
- FERG/man/DALY_map.Rd
- FERG/man/DALYdata-class.Rd
- FERG/man/DALYmodel-class.Rd
- FERG/man/DALYrun-class.Rd
- FERG/man/FERG-package.Rd
- FERG/man/FERG_report.Rd
- FERG/man/check_convergence.Rd
- FERG/man/extractIncidence.Rd
- FERG/man/getDALY_per_country.Rd
- FERG/man/getDALY_per_region.Rd
- FERG/man/imputation-functions.Rd
- FERG/man/imputation-reports.Rd
- FERG/man/read-functions.Rd
- FERG/man/source-attribution-functions.Rd
- FERG/man/source-attribution-report.Rd
