# Supplementary material for: Methodological Framework for World Health Organization Estimates of the Global Burden of Foodborne Disease
Source: PLoS One. 2015 Dec 3;10(12):e0142498. doi: 10.1371/journal.pone.0142498 (PMC4668830; doi:10.1371/journal.pone.0142498)
Supplement: S1 File — R package version 0.1.0. (GZ) [file pone.0142498.s003.gz › FERG/DESCRIPTION]

Package: FERG
Type: Package
Title: DALY Calculation Framework for WHO/FERG
Version: 0.1.0
Date: 2015-07-16
Authors@R: c(person("Brecht", "Devleesschauwer",
             role = c("aut", "cre"), email = "brechtdv@gmail.com"),
             person("Scott", "McDonald", role = "aut"))
Author: Brecht Devleesschauwer [aut, cre],
        Scott McDonald [aut]
Maintainer: Brecht Devleesschauwer <brechtdv@gmail.com>
Description: The FERG package provides functions for calculating and reporting DALYs in the framework of WHO's Foodborne Disease Burden Epidemiology Reference Group work towards the global burden of foodborne disease. The DALY calculation framework of the FERG package is based on the DALY package.
Depends: R (>= 3.0.0), methods
Imports: XLConnect, knitr, xtable, rjags, coda, ggplot2, prevalence,
        rworldmap, RColorBrewer, scales
SystemRequirements: JAGS (>= 3.2.0) (see
        http://mcmc-jags.sourceforge.net)
License: GPL (>= 2)
LazyData: yes
NeedsCompilation: no
Packaged: 2015-07-16 21:33:42 UTC; UGent
