# Supplementary material for: Methodological Framework for World Health Organization Estimates of the Global Burden of Foodborne Disease
Source: PLoS One. 2015 Dec 3;10(12):e0142498. doi: 10.1371/journal.pone.0142498 (PMC4668830; doi:10.1371/journal.pone.0142498)
Supplement: S1 File — R package version 0.1.0. (GZ) [file pone.0142498.s003.gz › FERG/NAMESPACE]

import(methods, XLConnect, knitr, xtable, rjags, ggplot2)
importFrom(coda, traceplot, densplot, gelman.plot, gelman.diag)
importFrom(prevalence, betaPERT)
importFrom(rworldmap, getMap, mapPolys, addMapLegend)
importFrom(RColorBrewer, brewer.pal)
importFrom(scales, hue_pal)

export(
  ## imputation functions
  extractIncidence, check_db, plot_missing,
  impute, summarize_imputation, imputation_report,
  merge, save_merged_db, get_total_cases,

  ## DALY calculation functions
  readDatabase, check_XL, read_XL, get_contrib, get_local_LE,
  getDALY_per_country, getDALY_per_region, getDALY_per_subregion,
  summarize, check_convergence, DALY_map, FERG_report, mean_age,

  ## source attribution functions
  generate_samples, normalize_by_food, apply_prop_fb,
  summary_stats, sa_plot, sa_barplot, sa_report,

  ## FERG results :: helper functions
  load_results, get_total, get_samples, get_all_samples,
  get_samples_per_outcome, summarize_all, get_global,

  ## FERG results :: plot functions
  line_plot, region_barplot, full_barplot, scatter_plot)

exportClasses(DALYdata, DALYmodel, DALYrun)
