# Supplementary material for: Methodological Framework for World Health Organization Estimates of the Global Burden of Foodborne Disease
Source: PLoS One. 2015 Dec 3;10(12):e0142498. doi: 10.1371/journal.pone.0142498 (PMC4668830; doi:10.1371/journal.pone.0142498)
Supplement: S1 File — R package version 0.1.0. (GZ) [file pone.0142498.s003.gz › FERG/inst/lognormal2.txt]

model {
  # Likelihood, specified using nested indexing.
  # N = no. countries, each of which belongs to 1 of NR clusters
  for (i in 1:N) {
    log_y[i] ~ dnorm(mu[reg[i]], tau)
  }

  # Intercept can differ across regions
  for (r in 1:NR) {
    mu[r] ~ dnorm(mu.c, mu.tau)
  }

  # Priors
  mu.c ~ dnorm(0, 0.00001)

  ## within-region sd ~ Unif(0,10)
  tau <- 1 / pow(sd, 2)
  sd ~ dunif(0, 10)  ## note: exp(10) = 22026

  ## between-region sd ~ folded T(1)
  mu.tau        <- 1 / pow(sd.tau, 2)
  sd.tau        <- abs(z) / sqrt(gamma)
  z             ~  dnorm(0, inv.B.squared)
  inv.B.squared <- 1 / pow(1, 2)
  gamma         ~ dgamma(0.5, 0.5)
}
