# Supplementary material for: Methodological Framework for World Health Organization Estimates of the Global Burden of Foodborne Disease
Source: PLoS One. 2015 Dec 3;10(12):e0142498. doi: 10.1371/journal.pone.0142498 (PMC4668830; doi:10.1371/journal.pone.0142498)
Supplement: S1 File — R package version 0.1.0. (GZ) [file pone.0142498.s003.gz › FERG/inst/report.Rnw]

\documentclass[12pt, a4paper]{article}
\pagestyle{empty}

\usepackage{tikz}
\usepackage{colortbl}
\usepackage{xcolor}
\usepackage[top=2cm, bottom=2cm, left=2.5cm, right=2.5cm]{geometry}
\usepackage{float}
\usepackage{hyperref}
\hypersetup{
    colorlinks,
    linkcolor=blue,
    pdfpagemode=UseOutlines
}

\definecolor{BLUE}{RGB}{26, 59, 91}
\definecolor{GREEN}{RGB}{119, 147, 60}
\setlength{\parindent}{0cm}

\begin{document}

<<echo=FALSE, include=FALSE>>=
opts_chunk$set(concordance=TRUE)
library(xtable)

n_region <- length(DALY[[1]])
by <- ifelse(n_region == 6, "region", "subregion")
contrib <- FERG:::get_contrib(DALY[[1]])

rws <- seq(0, n_region + 1, by = 2)
col <- rep("\\rowcolor[gray]{0.95}", length(rws))
print_denom <- ifelse(denom == 1e5, "100k", "1e9")

subsection <-
  function(title, what, age, names) {
    title <- gsub("_", "\\\\_", title)
    title <- gsub("<", "\\\\textless", title)
    title <- gsub("#", "\\\\#", title)
    
    cat("\\subsection{", title, "}\n", sep = "")

    cat("{\\renewcommand{\\arraystretch}{1.1}")
    cat("\\begin{table}[H]\n")
    cat("\\begin{minipage}{0.6\\textwidth}\n")
    cat("\\flushleft\n")
    cat("absolute numbers\\\\[12pt]\n")

    #cat("\\resizebox{\\linewidth}{!}{\n")
    print(xtable(summarize(DALY, what, rate = FALSE,
                           age = age, denom = denom,
                           names = names)[, 1:4],
                 digits = digits_net),
          scalebox = scale,
          floating = FALSE,
          format.args = list(big.mark = ",", decimal.mark = "."),
          add.to.row = list(pos = as.list(rws),
                            command = col))
    #cat("}\n")
    
    cat("\\end{minipage}\n")
    cat("\\begin{minipage}{0.4\\textwidth}\n")
    cat("\\flushleft\n")
    cat("rates per ", print_denom, "\\\\[10pt]\n", sep = "")

    #cat("\\resizebox{\\linewidth}{!}{\n")
    print(xtable(summarize(DALY, what, rate = TRUE,
                           denom = denom, age = age, names = names)[, 1:4],
                 digits = digits_rate),
          scalebox = scale,
          floating = FALSE,
          format.args = list(big.mark = ",", decimal.mark = "."),
          add.to.row = list(pos = as.list(rws),
                            command = col))
    #cat("}\n")
    
    cat("\\end{minipage}\n")
    cat("\\end{table}}\n\n")
  }

print_subsections <-
  function(what, add = NULL) {
    ## all outcomes, all ages
    subsection("All outcomes, all ages", what, "all", "all")

    ## all outcomes, per age
    if (by_age) {
      subsection("All outcomes, \\textless5 age group", what, "<5", "all")
      subsection("All outcomes, 5+ age group", what, "5+", "all")
    }

    ## per outcome, all ages
    if (what %in% c("cases", "yld") && sum(contrib == "yld") > 1) {
      for (i in seq(contrib)[contrib == "yld"]) {
        subsection(paste0(names(contrib[i]), ", all ages"),
                   what, "all", names(contrib[i]))
      }
    }
    
    ## per outcome, all ages
    if (what %in% c("deaths", "yll") && sum(contrib == "yll") > 1) {
      for (i in seq(contrib)[contrib == "yll"]) {
        subsection(paste0(names(contrib[i]), ", all ages"),
                   what, "all", names(contrib[i]))
      }
    }
    
    ## add outcomes
    if (!is.null(add)) {
      for (i in seq_along(add)) {

        ## cases, yld
        if (what %in% c("cases", "yld") &&
              contrib[names(contrib) == add[[i]][1]] == "yld") {
          subsection(paste0(names(add)[i], ", all ages"),
                     what, "all", add[[i]])
              }

        ## deaths, yll
        if (what %in% c("deaths", "yll") &&
              contrib[names(contrib) == add[[i]][1]] == "yll") {
          subsection(paste0(names(add)[i], ", all ages"),
                     what, "all", add[[i]])
              }
      }
    }
  }
@

\begin{large}
\textbf{Global burden of \Sexpr{agent_full} by WHO \Sexpr{by}}\\
\end{large}
\emph{Report generated on \texttt{\Sexpr{Sys.Date()}} by the Computational Task Force of the Foodborne Disease Burden Epidemiology Reference Group (FERG) of the World Health Organization.}\\

\tableofcontents

\pagebreak %%%%%%%%%%%%%%%%%%%%%%%%%%%%%%%%%%%%%%%%%%%%%%%%%%%%%%%%%%%%%%%%%%

%% INCIDENCE %%%%%%%%%%%%%%%%%%%%%%%%%%%%%%%%%%%%%%%%%%%%%%%%%%%%%%%%%%%%%%%%

\section{Incident cases}
<<echo=FALSE, results="asis">>=
print_subsections("incidence")
@


%% CASES %%%%%%%%%%%%%%%%%%%%%%%%%%%%%%%%%%%%%%%%%%%%%%%%%%%%%%%%%%%%%%%%%%%%

\section{Incident clinical cases}
<<echo=FALSE, results="asis">>=
print_subsections("cases", add)
@


%% DEATHS %%%%%%%%%%%%%%%%%%%%%%%%%%%%%%%%%%%%%%%%%%%%%%%%%%%%%%%%%%%%%%%%%%%

\section{Deaths}
<<echo=FALSE, results="asis">>=
print_subsections("deaths", add)
@


%% YLD %%%%%%%%%%%%%%%%%%%%%%%%%%%%%%%%%%%%%%%%%%%%%%%%%%%%%%%%%%%%%%%%%%%%%%

\section{Years Lived with Disability (YLDs)}
<<echo=FALSE, results="asis">>=
print_subsections("yld")
@


%% YLL %%%%%%%%%%%%%%%%%%%%%%%%%%%%%%%%%%%%%%%%%%%%%%%%%%%%%%%%%%%%%%%%%%%%%%

\section{Years of Life Lost (YLLs)}
<<echo=FALSE, results="asis">>=
print_subsections("yll")
@


%% DALY %%%%%%%%%%%%%%%%%%%%%%%%%%%%%%%%%%%%%%%%%%%%%%%%%%%%%%%%%%%%%%%%%%%%%

\section{Disability Adjusted Life Years (DALYs)}
<<echo=FALSE, results="asis">>=
print_subsections("daly")
@


%% DALY per case %%%%%%%%%%%%%%%%%%%%%%%%%%%%%%%%%%%%%%%%%%%%%%%%%%%%%%%%%%%%

\section{DALYs per Incident case}

\begin{table}[H]
\flushleft
<<echo=FALSE, results="asis">>=
print(xtable(summarize(DALY, "daly_case")[, 1:4],
             digits = digits_rate),
      scale = 0.8,
      floating = FALSE,
      format.args = list(big.mark = ",", decimal.mark = "."),
      add.to.row = list(pos = as.list(rws),
                        command = col))
@
\end{table}

\pagebreak %%%%%%%%%%%%%%%%%%%%%%%%%%%%%%%%%%%%%%%%%%%%%%%%%%%%%%%%%%%%%%%%%%

\section{Global burden maps}
\begin{centering}
\begin{figure}[H]
  \centering
  \caption{Global Burden of \Sexpr{agent_full}---DALYs per \Sexpr{print_denom}}
  \includegraphics[width=\textwidth]{\Sexpr{paste(agent, "_", by, "_daly.png", sep = "")}}
\end{figure}
\begin{figure}[H]
  \centering
  \caption{Global Burden of \Sexpr{agent_full}---Incident cases per \Sexpr{print_denom}}
  \includegraphics[width=\textwidth]{\Sexpr{paste(agent, "_", by, "_inc.png", sep = "")}}
\end{figure}
\begin{figure}[H]
  \centering
  \caption{Global Burden of \Sexpr{agent_full}---Deaths per \Sexpr{print_denom}}
  \includegraphics[width=\textwidth]{\Sexpr{paste(agent, "_", by, "_mrt.png", sep = "")}}
\end{figure}
\end{centering}

\pagebreak %%%%%%%%%%%%%%%%%%%%%%%%%%%%%%%%%%%%%%%%%%%%%%%%%%%%%%%%%%%%%%%%%%

\section{Disease model}

{\renewcommand{\arraystretch}{1.2}
\begin{table}[h!]
  \centering
  \resizebox{\linewidth}{!}{
<<echo=FALSE, results="asis">>=
dismod <- cbind(DM, DW = t(KEY[10, -1]))
names(dismod)[7] <- "DW"
dismod[, 7] <- gsub(",", ".", as.character(dismod[, 7]))

print(xtable(dismod), floating = FALSE, include.rownames = FALSE)
cat("}")
cat("\\caption{",
    gsub("_", "\\\\_", agent),
    " Computational Disease Model}",
    sep = "")
@
\end{table}}

\begin{centering}
\begin{figure}[H]
  \centering
  \includegraphics[width=\textwidth]{\Sexpr{dm_file}}
\end{figure}
\end{centering}

<<echo=FALSE, results='asis', fig.height=5.5>>=
if (fb) {
  cat("\\pagebreak\n")
  cat("\\section{Proportion Foodborne}")
  cat("\\subsection{Raw results}")
  
  total_fb <- NULL
  for (what in c("incidence", "deaths", "daly")) {
    a <- get_global(DALY, what)
    b <- get_global(DALY_total, what)
    total_fb <- rbind(total_fb, summary_stats(a / b, na.rm = T))
  }
  rownames(total_fb) <- paste0("GLOBAL/", c("incidence", "deaths", "daly"))

  tab_exp <- t(sapply(exp, function(x) summary_stats(x[, "food"], na.rm = T)))

  cat("{\\renewcommand{\\arraystretch}{1.1}")
  cat("\\begin{table}[h!]")
  cat("\\centering")
  print(
    xtable(rbind(tab_exp, total_fb)),
    hline.after = c(-1, 0, nrow(tab_exp), nrow(tab_exp) + 3),
    floating = FALSE,
    add.to.row = list(pos = as.list(seq(0, 17, by = 2)),
                      command = rep("\\rowcolor[gray]{0.95}", 9)))
  cat("\\end{table}")
  cat("}")

  print(sa_plot(exp, "food"))
  
  if (n_region == 6) {
    fb_by_reg <-
      function(what) {
        a <- get_global(DALY, what, by_region = T)
        b <- get_global(DALY_total, what, by_region = T)
        region_fb <- t(apply(a / b, 2, summary_stats, na.rm = T))
        rownames(region_fb) <- levels(countryRegion$WHORegion)
        return(region_fb)
      }
    
    tab_fb_by_reg <-
      function(what) {
        cat("{\\renewcommand{\\arraystretch}{1.1}")
        cat("\\begin{table}[h!]")
        cat("\\centering")
        print(
          xtable(rbind(fb_by_reg(what),
                       GLOBAL =
                         total_fb[
                           which(what ==
                                   c("incidence", "deaths", "daly")), ])),
          hline.after = c(-1, 0, 6, 7),
          floating = FALSE,
          add.to.row = list(pos = as.list(seq(0, 6, by = 2)),
                            command = rep("\\rowcolor[gray]{0.95}", 4)))
        cat("\\end{table}")
        cat("}")
      }
    
    cat("\\subsection{Results by WHO Region (incidence)}")
    tab_fb_by_reg("incidence")
      
    cat("\\subsection{Results by WHO Region (deaths)}")
    tab_fb_by_reg("deaths")
    
    cat("\\subsection{Results by WHO Region (DALYs)}")
    tab_fb_by_reg("daly")
  }
}
@

\end{document}
