# Supplementary material for: Methodological Framework for World Health Organization Estimates of the Global Burden of Foodborne Disease
Source: PLoS One. 2015 Dec 3;10(12):e0142498. doi: 10.1371/journal.pone.0142498 (PMC4668830; doi:10.1371/journal.pone.0142498)
Supplement: S1 File — R package version 0.1.0. (GZ) [file pone.0142498.s003.gz › FERG/inst/sa_report.Rnw]

\documentclass[12pt, a4paper]{article}
\pagestyle{empty}

\usepackage{tikz}
\usepackage{booktabs}
\usepackage{colortbl}
\usepackage{xcolor}
\usepackage[top=2cm, bottom=2cm, left=2.5cm, right=2.5cm]{geometry}
\usepackage{float}
\usepackage{hyperref}
\hypersetup{
    colorlinks,
    linkcolor=blue,
    pdfpagemode=UseOutlines
}

\definecolor{BLUE}{RGB}{26, 59, 91}
\definecolor{GREEN}{RGB}{119, 147, 60}
\setlength{\parindent}{0cm}

\begin{document}

<<echo=FALSE, include=FALSE>>=
opts_chunk$set(concordance=TRUE)
library(xtable)

print_sections <-
  function() {
    tab_exp <-
      lapply(exp_samples, function(x) t(apply(x, 2, summary_stats)))
    
    #################################################################
    if (!is.null(food_samples)) {
      tab_food <-
        lapply(food_samples, function(x) t(apply(x, 2, summary_stats)))
      tab_food <-
        lapply(tab_food,
               function(x) {
                 rownames(x) <- paste0("food/", abbreviate(rownames(x), 5))
                 return(x)
                 })
    }
    #################################################################
    
    for (reg in seq_along(tab_exp)) {
      reg_name <- names(tab_exp)[reg]
      if (reg != 1) cat("\\pagebreak")
      cat("\\subsection{", reg_name, "}")
      
      cat("{\\renewcommand{\\arraystretch}{1.1}")
      cat("\\begin{table}[H]\n")
      cat("\\centering\n")
      
      #################################################################
      if (!is.null(food_samples)) {
        print(
          xtable(rbind(tab_exp[[reg]], tab_food[[reg]])),
          floating = FALSE,
          hline.after =
            c(-1, 0, nrow(tab_exp[[reg]]),
              nrow(tab_exp[[reg]]) + nrow(tab_food[[reg]])))
        
      } else {
        print(
          xtable(tab_exp[[reg]]),
          floating = FALSE)
      }
      #################################################################

      cat("\\end{table}}\n\n")
      
      print(
        sa_plot(exp_samples[[reg]],
                main = paste0(hazard, "\nExposure - ", reg_name)))
      
      #################################################################
      if (!is.null(food_samples)) {
        print(
          sa_plot(food_samples[[reg]],
                  main = paste0(hazard, "\nFood items - ", reg_name)))        
      }
      #################################################################

    }
  }
@

\begin{large}
\textbf{\Sexpr{hazard} Source Attribution}\\
\end{large}
\emph{Report generated on \texttt{\Sexpr{Sys.Date()}}}
%\emph{Report generated on \texttt{\Sexpr{Sys.Date()}} by the Computational Task Force of the Foodborne Disease Burden Epidemiology Reference Group (FERG) of the World Health Organization.}\\

\tableofcontents

\pagebreak %%%%%%%%%%%%%%%%%%%%%%%%%%%%%%%%%%%%%%%%%%%%%%%%%%%%%%%%%%%%%%%%%%

%% OVERVIEW %%%%%%%%%%%%%%%%%%%%%%%%%%%%%%%%%%%%%%%%%%%%%%%%%%%%%%%%%%%%%%%%%
\section{Proportion foodborne}
<<echo=FALSE, results='asis'>>=
print(xtable(t(sapply(exp_samples, function(x) summary_stats(x[, "food"])))))
@
<<echo=FALSE, fig.pos="h!">>=
sa_plot(exp_samples, main = paste0(hazard, "\nProportion foodborne"))
@

\pagebreak %%%%%%%%%%%%%%%%%%%%%%%%%%%%%%%%%%%%%%%%%%%%%%%%%%%%%%%%%%%%%%%%%%

%% PER SUBREGION %%%%%%%%%%%%%%%%%%%%%%%%%%%%%%%%%%%%%%%%%%%%%%%%%%%%%%%%%%%%
\section{Results per WHO subregion}
<<echo=FALSE, results="asis", fig.height=3.2>>=
print_sections()
@

\pagebreak %%%%%%%%%%%%%%%%%%%%%%%%%%%%%%%%%%%%%%%%%%%%%%%%%%%%%%%%%%%%%%%%%%

%% PER SUBREGION %%%%%%%%%%%%%%%%%%%%%%%%%%%%%%%%%%%%%%%%%%%%%%%%%%%%%%%%%%%%
\section{Source information}
\subsection{Exposure data}
<<echo=FALSE, size="footnotesize">>=
print(exp_source)
@

\pagebreak %%%%%%%%%%%%%%%%%%%%%%%%%%%%%%%%%%%%%%%%%%%%%%%%%%%%%%%%%%%%%%%%%%
\subsection{Food item data}
<<echo=FALSE, size="footnotesize">>=
print(food_source)
@
\end{document}
