# Supplementary material for: Methodological Framework for World Health Organization Estimates of the Global Burden of Foodborne Disease
Source: PLoS One. 2015 Dec 3;10(12):e0142498. doi: 10.1371/journal.pone.0142498 (PMC4668830; doi:10.1371/journal.pone.0142498)
Supplement: S1 File — R package version 0.1.0. (GZ) [file pone.0142498.s003.gz › FERG/man/check_convergence.Rd]

\name{check_convergence}
\alias{check_convergence}

\title{Check Convergence of Monte Carlo Samples}

\description{Function to check convergence of mean, median and 95\% uncertainty interval of global DALY estimate.}

\usage{check_convergence(x, n = 100L, denom = 1e5)}

\arguments{
  \item{x}{object generated by \code{\link{getDALY_per_region}} or \code{\link{getDALY_per_subregion}}}
  \item{n}{convergence of last \code{n} samples is evaluated}
  \item{denom}{denominator used in rates}
}

\value{Generates plot of running mean, median and 95\% uncertainty interval; returns average and maximum absolute deviation of mean, median and 95\% uncertainty interval.}

\keyword{report}
