# Supplementary material for: Methodological Framework for World Health Organization Estimates of the Global Burden of Foodborne Disease
Source: PLoS One. 2015 Dec 3;10(12):e0142498. doi: 10.1371/journal.pone.0142498 (PMC4668830; doi:10.1371/journal.pone.0142498)
Supplement: S1 File — R package version 0.1.0. (GZ) [file pone.0142498.s003.gz › FERG/man/extractIncidence.Rd]

\name{imputation-extract}
\alias{imputation-extract}
\alias{extractIncidence}
\alias{check_db}

\title{Extract Incidence Data for Imputation}

\description{Get incidence data from Excel database file and check structure.}

\usage{
extractIncidence(file, sheet)
check_db(db)}

\arguments{
  \item{file}{file name}
  \item{sheet}{sheet name}
  \item{db}{data frame returned by \code{extractIncidence}}
}

\value{\code{extractIncidence} returns a data frame with country name, WHO subregion, mean incidence, and incidence quantiles. \code{check_db} has no return value.}

\seealso{\code{\link{readDatabase}}}

\keyword{Excel2R}
